# Supplementary material for: Non-coding RNAs as diagnostic biomarkers for preeclampsia: a systematic review and meta-analysis
Source: BMC Pregnancy Childbirth. 2025 Sep 27;25:949. doi: 10.1186/s12884-025-08116-8 (PMC12476626; doi:10.1186/s12884-025-08116-8)
Supplement: Supplementary file 2 — Supplementary Material 2. [file 12884_2025_8116_MOESM2_ESM.xlsx]

## Sheet: Sheet1
Expression differences of ncRNAs between early-onset and late-onset preeclampsia
ncRNA	Author	Sample	Age	EOP	LOP	P
miR-195	Sanqiang Niu	30+30	28	NA	NA	<0.05
miR-29a-3p	HuiXian Kang	13+47	31	NA	NA	<0.05
miR-31	Kun Dong	20+20	20-39	0.97±0.76	3.46±1.90	<0.05
miR-21	Kun Dong	20+20	20-39	0.54±0.59	1.67±1.11	<0.05
miRNA-21	Ahmed Abbas Mona	25+50	29	1.3±0.4	1.2±0.4	>0.05
lncRNA-TCL6	Ahmed Abbas Mona	25+50	29	7.8±4.3	6.7±3.4	>0.05
“NR”Indicates that the data could not be found.

## Sheet: Sheet2
Expression differences of ncRNAs between mild and severe preeclampsia
ncRNA	Author	Sample(M+S)	Age	Mild preeclampsia	Severe preeclampsia	P
miR-181a	Haiwei Yu	67+41	34	6.5±1.12	7.18±1.3	<0.05
mir-20b	Zhiming Liu	106+106	28	1.89±0.61	3.78±0.94	<0.05
mir-4443	Zhiming Liu	106+106	28	2.29±0.67	3.16±0.73	<0.05
miR-29a-3p	HuiXian Kang	NA	31	1.88±0.51	2.45±0.61	<0.05
miR-210	Aiping Zhang	52+43	29	1.45±0.26	1.92±0.31	<0.05
miR-103a	Xunmei Sun	72+30	29	1.08±0.2	1.57±0.32	<0.05
miR-19a	Yan Jin	34+34	27	11.64±3.8	17.88±5.72	<0.05
miR-126	Yan Jin	34+34	27	9.38±2.57	5.95±2.56	<0.05
miR-210	Yan Jin	34+34	27	6.63±2.04	10.05±4.33	<0.05
miR-29b	Xiaowei Wu	37+42	27	1.79±0.31	2.26±0.39	<0.05
miRNA-206	Danling Chen	35+35	26	1.15±0.21	1.25±0.18	<0.05
miR-200a-3p	Xin He and Danni Ding	42+34	29	NA*	NA	<0.05
miR-146b-5p	Wenwen Ning	29+29	27	4.304±6.911	3.168±2.307	<0.05
miR-149-5p	Xiaolan Zhao	112+92	30	NA	NA	<0.05
lncRNA MALAT1	QIng Ye	22+20	31	0.72±0.11	0.44±0.09	<0.05
miR-206	QIng Ye	22+20	31	2.34±0.41	3.23±0.67	<0.05
lncRNA HIF1A-AS1	Chunxai Huo	161+126	29	0.67±0.18	0.49±0.11	<0.05
miRNA-206	Danling Chen	35+35	26	1.15±0.21	1.25±0.18	<0.05
lncRNA SNHG5	Ye Song	54+58	34	0.76±0.24	0.61±0.32	<0.05
miR-132-3p	Ye Song	54+58	34	1.61±0.47	1.74±0.51	<0.05
lncRNAMALAT 1	Dongmei Zhang	47+40	29	NA	NA	<0.05
miRNA-21	Ahmed Abbas Mona	56+19	29	1.2±0.4	1.1±0.4	>0.05
lncRNA-TCL6	Ahmed Abbas Mona	56+19	29	7±3.8	7.3±3.8	>0.05
“NR”Indicates that the data could not be found.
