# Supplementary material for: Non-coding RNAs as diagnostic biomarkers for preeclampsia: a systematic review and meta-analysis
Source: BMC Pregnancy Childbirth. 2025 Sep 27;25:949. doi: 10.1186/s12884-025-08116-8 (PMC12476626; doi:10.1186/s12884-025-08116-8)
Supplement: Supplementary file 4 — Supplementary Material 4. [file 12884_2025_8116_MOESM4_ESM.xlsx]

## Sheet: Sheet1
Additional file 4: Subtype-Specific Differences in Diagnostic Efficacy of Identical Biomarkers Across Preeclampsia Subtypes
Author	Time	NCRNA	preeclampsia	AUC	Sensitivity	Specificity
xie he	2022	miR-200a-3p	Mild	0.8126	73.8	76
			Severe	0.7367	64.7	76.2
Xiaolan Zhao	2021	miR-149-5p	Mild	0.7296	84.82	55
			Severe	0.7998	85.87	63
		4-Hydroxyglutamate and miR-149-5p	Mild	0.8444	84.82	68
			Severe	0.8877	75	86
Edward E. Winger	2015	hsa-miR-1, hsa-miR-133b, hsa-miR-1267, hsa-miR-1229, 199a-5p,hsa-miR-223, hsa-miR-148a-3p	early-onset	0.86	80	89.5
			late-onset	0.92	85.7	89.5
