# Supplementary material for: Non-coding RNAs as diagnostic biomarkers for preeclampsia: a systematic review and meta-analysis
Source: BMC Pregnancy Childbirth. 2025 Sep 27;25:949. doi: 10.1186/s12884-025-08116-8 (PMC12476626; doi:10.1186/s12884-025-08116-8)
Supplement: Supplementary file 5 — Supplementary Material 5. [file 12884_2025_8116_MOESM5_ESM.xlsx]

## Sheet: subtype-country
Subgroup analysis data - country (China vs. other countries)
Author	TP	FP	TN	FN	country
Xiaowei Wu	60	10	19	69	China
Aiping Zhang	71	25	18	115	China
Bai Yuxiang	23	13	7	29	China
Chunxai Huo	246	55	42	192	China
Dan Chen	16	2	14	28	China
Dan Chen	16	4	4	25	China
Danling Chen	47	10	23	26	China
Dongmei Zhang	70	10	17	38	China
Haiwei Yu	82	31	77	26	China
Haixia Gao	109	35	15	89	China
Haixia Gao	93	27	31	97	China
Hongxia Wan	20	39	11	122	China
Huijuan Han	46	12	2	77	China
Huijuan Han	43	26	5	63	China
HuiXian Kang	50	49	10	491	China
Kun Dong	19	6	1	14	China
Kun Dong	13	2	7	18	China
Min Jiang	16	9	14	21	China
Qin Wang	26	13	10	23	China
QIng Ye	31	12	11	30	China
QIng Ye	30	7	12	35	China
Sanqiang Niu	25	3	5	27	China
Wenwen Ning	50	5	8	27	China
Xiaolan Zhao	95	45	17	55	China
Xiaolan Zhao	79	37	13	63	China
Xiaopeng Hu	29	30	5	80	China
Xin He and Danni Ding	110	2	16	48	China
Xunmei Sun	82	3	20	47	China
Yan Jin	28	9	6	25	China
Yan Jin	24	11	10	23	China
Yan Jin	27	6	7	28	China
Ye Song	98	17	14	43	China
Ye Song	89	10	23	50	China
Y-G Zhang	27	13	14	28	China
Yingjie Zhang	41	33	6	44	China
Yong Wang	21	58	13	535	China
Yonggang Zhang	41	17	23	47	China
Yonggang Zhang	18	7	8	45	China
Zhengjiao Liang	61	8	11	65	China
Zhiming Liu	45	15	6	40	China
Zhiming Liu	46	9	5	46	China
Chunzhi Sheng	194	6	45	155	China
Ahmed Abbas Mona	73	13	2	62	Egypt
Ahmed Abbas Mona	69	7	6	68	Egypt
Tarek M K Motawi	86	5	14	95	Egypt
Tarek M K Motawi	90	17	10	83	Egypt
Meryem Hocaoglu	12	3	11	25	Turkey
Meryem Hocaoglu	20	9	3	19	Turkey
Ilona Hromadnikova	9	8	12	50	Czech

## Sheet: subtype-research methodology
Subgroup analysis - according to article type (retrospective vs. prospective)
study	TP	FP	TN	FN	Study Type
1	29	30	80	5	Prospective cohort study
2	108	43	57	16	Prospective cohort study
3	16	4	25	4	Prospective cohort study
4	13	2	28	11	Prospective cohort study
5	17	3	15	2	Prospective cohort study
6	71	25	115	18	Prospective cohort study
7	50	49	491	10	Prospective cohort study
8	20	39	122	11	Prospective cohort study
9	10	12	17	2	Prospective cohort study
10	15	20	178	19	Prospective cohort study
1	27	13	28	14	Case-control study
2	41	17	47	23	Case-control study
3	16	9	21	14	Case-control study
4	31	12	30	11	Case-control study
5	30	7	35	12	Case-control study
6	109	35	89	15	Case-control study
7	93	27	97	31	Case-control study
8	246	55	192	42	Case-control study
9	47	10	26	23	Case-control study
10	98	17	43	14	Case-control study
11	89	10	50	23	Case-control study
12	70	10	38	17	Case-control study
13	61	8	65	11	Case-control study
14	73	13	62	2	Case-control study
15	69	7	68	6	Case-control study
16	82	31	77	26	Case-control study
17	45	15	40	6	Case-control study
18	46	9	46	5	Case-control study
19	25	3	27	5	Case-control study
20	82	3	47	20	Case-control study
21	21	58	535	13	Case-control study
22	46	12	77	2	Case-control study
23	43	26	63	5	Case-control study
24	26	13	23	10	Case-control study
25	28	9	25	6	Case-control study
26	24	11	23	10	Case-control study
27	27	6	28	7	Case-control study
28	60	10	69	19	Case-control study
29	19	6	14	1	Case-control study
30	13	2	18	7	Case-control study
31	50	5	27	8	Case-control study
32	110	2	48	16	Case-control study
33	9	8	50	12	Case-control study
34	23	12	30	7	Case-control study
35	22	4	38	8	Case-control study
36	18	7	45	8	Case-control study
37	95	32	68	17	Case-control study
38	90	17	83	10	Case-control study
39	12	3	25	11	Case-control study

## Sheet: subtype-time
Subgroup analysis - gestational age at which the sample was collected
study	TP	FP	TN	FN	weeks of pregnancy at the time the sample was collected
Y-G Zhang	27	13	28	14	<20 weeks
Yonggang Zhang	41	17	47	23	<20 weeks
Min Jiang	16	9	21	14	<20 weeks
Dan Chen	13	2	28	11	<20 weeks
Dan Chen	16	4	25	4	<20 weeks
HuiXian Kang	50	49	491	10	<20 weeks
Aiping Zhang	71	25	115	18	<20 weeks
Yong Wang	21	58	535	13	<20 weeks
Huijuan Han	46	12	77	2	<20 weeks
Wenwen Ning	50	5	27	8	<20 weeks
Ilona Hromadnikova	9	8	50	12	<20 weeks
Siqi Bao	17	3	15	2	<20 weeks
Edward E. Winger	10	12	17	2	<20 weeks
Yonggang Zhang	18	7	45	8	<20 weeks
Xiaolan Zhao	95	32	68	17	<20 weeks
Bai Yuxiang	23	12	30	7	<20 weeks
QIng Ye	31	12	30	11	>20 weeks
Haixia Gao	109	35	89	15	>20 weeks
Yingjie Zhang	108	43	57	16	>20 weeks
Chunxai Huo	246	55	192	42	>20 weeks
Danling Chen	47	10	26	23	>20 weeks
Ye Song	98	17	43	14	>20 weeks
Dongmei Zhang	70	10	38	17	>20 weeks
Zhengjiao Liang	61	8	65	11	>20 weeks
Ahmed Abbas Mona	73	13	62	2	>20 weeks
Haiwei Yu	82	31	77	26	>20 weeks
Sanqiang Niu	25	3	27	5	>20 weeks
Xunmei Sun	82	3	47	20	>20 weeks
Qin Wang	26	13	23	10	>20 weeks
Yan Jin	28	9	25	6	>20 weeks
Xiaowei Wu	60	10	69	19	>20 weeks
Kun Dong	19	6	14	1	>20 weeks
Xin He and Danni Ding	110	2	48	16	>20 weeks
Xiaopeng Hu	29	30	80	5	>20 weeks
Carole_x001e_AnneWhigham	15	20	178	19	>20 weeks
Tarek M K Motawi	90	17	83	10	>20 weeks
Meryem Hocaoglu	12	3	25	11	>20 weeks
Chunzhi Sheng	194	45	155	6	>20 weeks
