# Supplementary material for: Non-coding RNAs as diagnostic biomarkers for preeclampsia: a systematic review and meta-analysis
Source: BMC Pregnancy Childbirth. 2025 Sep 27;25:949. doi: 10.1186/s12884-025-08116-8 (PMC12476626; doi:10.1186/s12884-025-08116-8)
Supplement: Supplementary file 6 — Supplementary Material 6. [file 12884_2025_8116_MOESM6_ESM.xlsx]

## Sheet: retrospective
NOS scale assessment (retrospective study)
Author	Time	Core	1Is the Case Definition Adequate?	2.Representativeness of the Cases	3.Selection of Controls	4.Definition of Controls	5.Comparability	7.Ascertainment of Exposure	8.Non-Response Rate
Bai et al.	2018	6/8	1	1	1	1	1	1	0
Zhang et al.	2016	7/8	1	1	0	1	2	1	1
Zhang et al.	2020	8/8	1	1	1	1	2	1	1
Huo et al.	2023	7/8	1	1	1	1	1	1	1
Jiang M et al.	2018	6/8	1	1	1	1	1	1	0
Chen D et al.	2021	8/8	1	1	1	1	2	1	1
Mona et al.	2023	6/8	1	1	1	1	1	1	0
Zhang DM et al.	2021	7/8	1	0	1	1	2	1	1
Song Y et al.	2023	7/8	1	0	1	1	2	1	1
Chen DL et al.	2018	6/8	1	0	1	1	1	1	1
Gao et al.	2024	6/8	1	1	1	1	1	1	0
Ye et al.	2021	8/8	1	1	1	1	2	1	1
Ning et al.	2022	8/8	1	1	1	1	2	1	1
Hromadnikova et al.	2017	7/8	1	1	1	1	1	1	1
He et al.	2022	7/8	1	1	1	1	1	1	1
Dong et al.	2020	8/8	1	1	1	1	2	1	1
Yan et al.	2021	8/8	1	1	1	1	2	1	0
Chen DL et al.	2018	7/8	1	1	0	1	2	1	1
Wu et al.	2023	8/8	1	1	1	1	2	1	0
Wang et al.	2015	7/8	1	1	1	1	2	1	0
Han et al.	2019	6/8	1	1	1	1	1	0	1
Wang et al.	2021	6/8	1	1	1	1	1	1	0
Sun et al.	2023	7/8	1	1	1	1	2	1	0
Niu et al.	2020	7/8	1	1	0	1	2	1	1
Liu et al.	2024	8/8	1	1	1	1	2	1	1
Yu et al.	2023	7/8	1	1	1	1	1	1	1
Zhang YG et al.	2017	7/8	1	1	1	1	2	1	0
Zhao et al.	2021	7/8	1	1	1	1	1	1	1
Su J et al.	2020	8/8	1	1	1	1	2	1	1
Zheng et al.	2023	6/8	1	1	1	1	1	1	0

## Sheet: prospective
NOS scale assessment (prospective study)
Author	Time	Core	1. Representativeness of the Exposed Cohort	2.Selection of the Non-Exposed Cohort	3.Ascertainment of Exposure	4.The outcome indicator is determined	5.Sufficiency of follow-up time	6.Adequacy of Follow Up of Cohorts	7.Comparability	8.Assessment of Outcome
Hu et al.	2018	8/9	1	1	1	1	1	0	2	1
Zhang et al.	2024	7/9	1	0	1	1	1	1	1	1
Chen et al.	2022	7/9	1	1	1	1	0	0	2	1
Chen et al.	2022	8/9	1	1	1	1	1	1	1	1
Bao et al.	2022	9/9	1	1	1	1	1	1	2	1
Zhang et al.	2022	8/9	1	1	1	1	0	1	2	1
Kang et al.	2023	7/9	1	1	1	1	0	1	1	1
Wan et al.	2021	8/9	1	1	1	1	1	0	2	1
Edward E et al.	2015	9/9	1	1	1	1	1	1	2	1
Whigham et al.	2020	8/9	1	1	1	1	1	1	1	1
